# Supplementary material for: Marf- and Opa1-Dependent Formation of Mitochondrial Network Structure Is Required for Cell Growth and Subsequent Meiosis in Drosophila Males
Source: Int J Mol Sci. 2025 Oct 14;26(20):9991. doi: 10.3390/ijms26209991 (PMC12562674; doi:10.3390/ijms26209991)
Supplement: Supplementary file 1 [file ijms-26-09991-s001.zip]

Archive with 1 entries (1 files):
- ijms-3876085-supplementary.pdf
